# Supplementary material for: An Alternative Device for the Topical Treatment of Oral Cancer: Development and Ex-Vivo Evaluation of Imiquimod-Loaded Polysaccharides Formulations
Source: Pharmaceutics. 2022 Nov 23;14(12):2573. doi: 10.3390/pharmaceutics14122573 (PMC9785792; doi:10.3390/pharmaceutics14122573)
Supplement: Supplementary file 1 [file pharmaceutics-14-02573-s001.zip]

Archive with 1 entries (1 files):
- pharmaceutics-2045396-supplementary.pdf
